# Supplementary material for: Seasonal, Organ-, and Location-Dependent Variations in the Alkaloid Content of Pachysandra terminalis Investigated by Multivariate Data Analysis of LC-MS Profiles
Source: Plants (Basel). 2025 Oct 3;14(19):3060. doi: 10.3390/plants14193060 (PMC12526008; doi:10.3390/plants14193060)
Supplement: Supplementary file 1 [file plants-14-03060-s001.zip]

Archive with 1 entries (1 files):
- plants-3787934-SI.pdf
